# Supplementary material for: A qualitative study on clinicians’ perceptions about the implementation of a population risk stratification tool in primary care practice of the Basque Health Service
Source: BMC Fam Pract. 2014 Sep 8;15:150. doi: 10.1186/1471-2296-15-150 (PMC4165939; doi:10.1186/1471-2296-15-150)
Supplement: Supplementary file 1 — Additional file 1: Doctors’ group node tree [in Spanish]. Node tree resulting from thematic analysis of the Doctors’ group transcribed discussions using NVivo, excel file. (XLSX 9 KB) [file 12875_2013_1123_MOESM1_ESM.xlsx]

## Sheet: Sheet1
Nombre
Estrategia de implementación
falta información
necesidad implicación AE
falta implicación usuarios potenciales_estrategia de introducción al revés
desconfianza emisor
introduce innovaciones no testadas o sin evidencia
distancia con los impulsores
iniciativas macro no llegan a la práctica
desconfianza objetivos estratificación
gestores interesados en datos, no en resultados en salud
Características adoptantes
conocimiento_información previa
visión herramienta ligada a primera aplicación conocida
+
práctica habitual
enfoque poblacional no se da en la práctica
formación_capacitación
sensibilidad poblacional
+
-
actitud favorable al cambio
visión holístiva AP v. AE
concepto enfoque poblacional
salud pública
comunitario
grupal
coordinación socio-sanitaria
Características contexto
barreras
saturación proyectos y cambios (sat carga burocratica)
saturación demanda asistencial
mecanismos de gestión y evaluación no favorecen priorización poblacional
facilitadores
necesidad de recursos y herramientas intervención
necesidad mejor coordinación recursos sociales
necesidad de cambios organizativos
necesidad roles
necesidad tiempo
necesidad cambios en priorización poblacional
Utilidades
herramienta informativa
poblaciones diana
herramienta evaluación
autoevaluación
herramienta planificación_priorización
herramienta para la intervención
comunitaria
grupal
individual y consulta
-
Características percibidas herramienta
fiabilidad dudosa
fallo codificación de base
origen EEUU
ventajas frente a herramientas existentes
no percibe
autonomía de explotación_gestión de la información
variables a incluir
información psicosocial
información social
requiere continuidad en el tiempo
formato
listados con nombres
visualizar más fácilmente criterios
producto
información por patologías
información sobre controlado o no e intervenciones pendientes
