# Supplementary material for: A qualitative study on clinicians’ perceptions about the implementation of a population risk stratification tool in primary care practice of the Basque Health Service
Source: BMC Fam Pract. 2014 Sep 8;15:150. doi: 10.1186/1471-2296-15-150 (PMC4165939; doi:10.1186/1471-2296-15-150)
Supplement: Supplementary file 2 — Additional file 2: Mixed group node tree [in Spanish]. Node tree resulting from thematic analysis of the Mixed group transcribed discussions using NVivo, excel file. (XLSX 13 KB) [file 12875_2013_1123_MOESM2_ESM.xlsx]

## Sheet: Sheet1
Nombre		Recursos	Referencias	Creado el	Creado por	Modificado el	Modificado por
Características de los adoptantes		0	0	2013-05-15 10:56:36	RS	2013-05-15 10:56:36	RS
sensibilidad poblacional		0	0	2013-05-15 11:13:21	RS	2013-05-15 11:13:21	RS
+		1	19	2013-05-15 11:13:26	RS	2013-06-04 14:58:13	RS
aumentando		1	2	2013-05-15 12:09:17	RS	2013-05-29 13:29:59	RS
actitud favorable al cambio		1	8	2013-05-15 12:22:22	RS	2013-06-04 14:41:20	RS
enfoque hacia medicina basada en la evidencia		1	2	2013-05-15 20:23:55	RS	2013-06-04 14:59:45	RS
conocimiento_información previa		0	0	2013-05-29 18:54:14	RS	2013-05-29 18:55:29	RS
+		1	4	2013-05-15 11:13:58	RS	2013-06-04 15:02:17	RS
visión herramienta ligada a primera aplicación conocida (3 patologías)		1	2	2013-05-15 11:25:26	RS	2013-06-04 14:59:54	RS
práctica habitual		0	0	2013-05-15 11:14:06	RS	2013-05-15 11:14:06	RS
enfoque poblacional no se da en la práctica		1	6	2013-05-15 11:14:19	RS	2013-05-29 16:47:29	RS
concepto enfoque poblacional		0	0	2013-05-15 12:05:55	RS	2013-05-29 18:26:08	RS
comunitario		1	6	2013-05-15 12:06:36	RS	2013-05-29 16:47:28	RS
gestión proactiva de crónicos		1	3	2013-05-15 12:29:03	RS	2013-05-29 18:26:48	RS
empoderamiento		1	1	2013-05-15 14:04:58	RS	2013-05-20 10:45:51	RS
grupal		1	2	2013-05-15 14:16:37	RS	2013-06-04 14:58:13	RS
formación_capacitación		1	4	2013-05-15 14:19:38	RS	2013-06-06 15:15:46	RS
Características del contexto		0	0	2013-05-15 10:56:48	RS	2013-05-15 11:22:26	RS
facilitadores		0	0	2013-05-15 11:15:01	RS	2013-05-29 18:27:04	RS
necesidad reorganización		1	11	2013-05-15 12:37:50	RS	2013-06-06 15:16:08	RS
necesidad de tiempo		1	9	2013-05-16 11:29:14	RS	2013-06-04 14:54:48	RS
necesidad roles		1	10	2013-05-15 12:58:00	RS	2013-06-04 14:59:45	RS
necesidad de mejor coordinación recursos sociales		1	7	2013-05-15 14:28:04	RS	2013-06-06 15:16:08	RS
necesidad de recursos y herramientas de intervención		1	13	2013-05-15 17:50:05	RS	2013-06-06 15:16:08	RS
barreras		0	0	2013-05-15 11:15:56	RS	2013-05-29 18:27:11	RS
saturación demanda_asistencial		1	4	2013-05-15 11:16:38	RS	2013-06-04 14:58:13	RS
población dependiente sistema		1	6	2013-05-15 12:59:36	RS	2013-06-04 14:58:13	RS
saturación proyectos y cambios		1	5	2013-05-15 11:16:47	RS	2013-06-04 14:58:13	RS
saturación carga burocratica		1	2	2013-05-15 11:21:44	RS	2013-05-29 18:36:32	RS
resistencia al cambio profesionales		1	13	2013-05-15 13:50:14	RS	2013-06-04 14:59:45	RS
faltan incentivos		1	2	2013-05-15 18:22:49	RS	2013-06-04 14:59:45	RS
falta cultura gestión poblacional		1	3	2013-05-15 12:31:53	RS	2013-07-03 14:26:38	RS
mecanismos gestión y evaluación no favorecen priorizacion poblacional		1	1	2013-05-15 13:57:30	RS	2013-05-29 18:37:59	RS
Características percibidas herramienta		0	0	2013-05-15 10:57:51	RS	2013-05-29 18:38:21	RS
ventajas frente a herramientas existentes		0	0	2013-05-15 11:26:00	RS	2013-05-16 11:57:17	RS
no percibe		1	3	2013-05-15 11:26:12	RS	2013-06-04 14:58:13	RS
formato		0	0	2013-05-15 11:26:20	RS	2013-05-16 11:57:17	RS
listados con nombres		1	3	2013-05-15 11:26:32	RS	2013-06-04 15:02:17	RS
mayor agilidad en localización pacientes		1	2	2013-05-15 18:15:45	RS	2013-06-04 14:40:00	RS
visualizar más facilmente criterios		1	8	2013-05-15 20:28:04	RS	2013-06-04 15:02:17	RS
autonomía de explotación_gestión de la información		1	6	2013-05-15 11:26:57	RS	2013-06-04 15:02:17	RS
producto (no controlado, información por patologías...)		0	0	2013-05-15 11:27:22	RS	2013-05-16 11:57:17	RS
los de fuera del radar		1	3	2013-05-16 11:54:29	RS	2013-06-04 14:41:20	RS
fiabilidad dudosa		1	3	2013-05-15 17:15:34	RS	2013-06-04 15:02:17	RS
fallo codificación base		1	4	2013-05-15 11:25:46	RS	2013-06-04 15:02:17	RS
origen EEUU		1	3	2013-05-15 17:14:50	RS	2013-06-04 14:30:25	RS
errores listados		1	2	2013-05-15 20:32:19	RS	2013-06-04 15:02:17	RS
falta informacion sobre variables		1	1	2013-05-15 11:27:05	RS	2013-06-04 14:40:00	RS
social		1	1	2013-05-15 16:41:26	RS	2013-05-29 16:47:28	RS
salud mental		1	1	2013-05-29 18:44:42	RS	2013-06-04 14:40:00	RS
riesgo equidad criterios estratificación		1	6	2013-05-29 14:29:16	RS	2013-06-04 14:58:13	RS
requiere continuidad en el tiempo		1	1	2013-05-15 20:54:53	RS	2013-06-04 15:02:17	RS
Estrategia de implementación		0	0	2013-05-15 10:58:11	RS	2013-05-15 11:22:38	RS
falta implicación usuarios potenciales_ estrategia de introducción al revés		0	0	2013-05-15 11:23:00	RS	2013-05-16 11:59:32	RS
no hay comunicación bidireccional		1	2	2013-05-15 20:57:39	RS	2013-06-04 15:02:17	RS
falta información objetivos y herramienta		1	12	2013-05-15 11:23:17	RS	2013-06-04 15:02:17	RS
aparición icono sin previo aviso		1	2	2013-05-15 17:12:06	RS	2013-06-04 14:29:42	RS
Desconfianza emisor		1	6	2013-05-15 10:58:45	RS	2013-06-04 15:02:17	RS
distancia con los impulsores		1	12	2013-05-15 12:20:19	RS	2013-06-04 15:02:17	RS
sordo a obstáculos en implementación		1	10	2013-05-15 16:47:19	RS	2013-06-04 14:54:48	RS
desconoce nuestra práctica		1	6	2013-05-20 10:39:27	RS	2013-06-04 14:58:13	RS
iniciativas no llegan a la práctica		1	12	2013-05-29 19:04:52	RS	2013-06-04 15:02:17	RS
introduce innovaciones no testadas		1	15	2013-05-15 16:49:24	RS	2013-06-04 14:58:13	RS
faltan directrices_rumbo		1	3	2013-05-15 13:53:07	RS	2013-06-04 14:54:48	RS
desconfianza objetivos estratificación		0	0	2013-05-15 11:23:29	RS	2013-05-29 20:30:23	RS
gestores interesados en datos, no en resultados en salud		1	5	2013-05-15 11:23:46	RS	2013-06-04 14:41:20	RS
duda ahorro recursos		1	1	2013-05-29 14:33:59	RS	2013-06-04 14:30:25	RS
prima interés económico y clave hospitalaria		1	5	2013-05-15 14:02:52	RS	2013-06-04 14:54:48	RS
obvia variabilidad inter-centros		1	10	2013-05-15 13:40:52	RS	2013-06-04 14:58:13	RS
olvida parte social		1	3	2013-05-15 16:36:34	RS	2013-05-29 16:47:28	RS
Utilidades		0	0	2013-05-15 10:58:26	RS	2013-05-15 10:58:26	RS
herramienta para la intervención		1	11	2013-05-15 16:45:54	RS	2013-06-04 14:58:13	RS
en consulta individual		1	8	2013-05-15 17:54:17	RS	2013-06-04 15:02:17	RS
grupal		1	2	2013-05-16 12:18:48	RS	2013-06-04 14:58:13	RS
herramienta evaluación		1	6	2013-05-15 16:46:02	RS	2013-06-04 14:58:13	RS
autoevaluación		1	3	2013-05-15 18:23:19	RS	2013-06-04 14:41:20	RS
herramienta planificación_priorización		1	10	2013-05-15 16:46:08	RS	2013-06-04 14:58:13	RS
herramienta informativa		1	9	2013-05-15 17:27:33	RS	2013-06-04 14:58:13	RS
identificar poblaciones fuera del radar de los profesionales		1	3	2013-05-15 17:27:42	RS	2013-06-04 14:41:20	RS
poblaciones diana		1	2	2013-05-15 21:00:07	RS	2013-06-04 15:02:17	RS
conocer tu cupo		1	3	2013-05-29 18:51:08	RS	2013-07-03 14:26:16	RS
